# Supplementary material for: Evolution of Swine Influenza Virus H3N2 in Vaccinated and Nonvaccinated Pigs after Previous Natural H1N1 Infection
Source: Viruses. 2022 Sep 10;14(9):2008. doi: 10.3390/v14092008 (PMC9505157; doi:10.3390/v14092008)
Supplement: Supplementary file 1 [file viruses-14-02008-s001.zip › Supplementary Table S1.xlsx]

## Sheet: Hoja1
													Table S1. Sequenced reads obtained per sample. The total number of reads and reads mapped against reference genome after post-mapping filter application.
		Total number of reads	Total number of reads mapped against each Genomic segment after PCR duplicates removal
			PB2	PB1	PA	HA	NP	NA	M	NS	TOTAL
Inoculum		38177	7104	6590	5957	3546	3295	2999	2908	1508	33907
Group	Sample
Vaccinated	1 BALF	130711	23619	17218	21469	9252	10859	12602	15905	12451	123375
	1 lung	85377	10959	10064	13006	1688	1026	2678	6782	2522	48725
	2 lung	11762	19111	13526	16725	280	2443	772	9232	4681	66770
	4 3 dpi	27384	5554	5346	5704	1517	1386	1810	1403	871	23591
	4 4 dpi	61151	9825	10065	11108	3365	4179	5129	6486	5120	55277
	4 5 dpi	115911	9167	8000	12021	2684	1744	1501	4597	5627	45341
	mean	72049.3	13813.6	11243.8	13602.4	3220.4	3978.6	4598.2	7961.6	5129	63547.6
Non Vaccinated	9 2 dpi	52985	9935	7840	10663	2298	2149	2369	2075	1207	38536
	9 lung	154323	29136	23563	26510	8558	7134	9019	8140	5626	117686
	10 2 dpi	75354	9546	8327	11367	2763	1967	2586	12926	12483	61965
	10 lung	177875	37287	28498	32440	8953	6601	7922	6651	4239	132591
	10 NT	57508	11937	7800	11183	3999	2866	3759	4515	2145	48204
	11 2 dpi	184756	24452	21580	24683	8096	5601	6620	22099	21931	135062
	12 3 dpi	25974	4995	4319	4375	1518	1386	1543	1550	895	20581
	13 3 dpi	28382	4895	4209	4774	1716	1357	1690	1367	791	20799
	15 3 dpi	40200	6700	4730	7223	3068	3805	3722	5158	4328	38734
	16 4 dpi	47023	8295	6797	7378	2966	3814	4967	6502	4890	45609
	mean	84438	14717.8	11766.3	14059.6	4393.5	3668	4419.7	7098.3	5853.5	65976.7
	TOTAL	1198942								TOTAL	1011412
