# Supplementary material for: Evolution of Swine Influenza Virus H3N2 in Vaccinated and Nonvaccinated Pigs after Previous Natural H1N1 Infection
Source: Viruses. 2022 Sep 10;14(9):2008. doi: 10.3390/v14092008 (PMC9505157; doi:10.3390/v14092008)
Supplement: Supplementary file 1 [file viruses-14-02008-s001.zip › Supplementary Table S2.xlsx]

## Sheet: frecuencias de cambiosrepetido
		Table S2. SNV and itS allele frequency reporter in several samples.
	Genomic segment	Amino acid substitution	Samples
			Inoculum	Vaccinated animals						Nonvaccinated animals
				1 BALF	1 Lung	2 Lung	4 3dpi	4 4dpi	4 5 dpi	9 Lung	9 2dpi	10 Lung	10 NT	10 2 dpi	11 2 dpi	12 3 dpi	13 3 dpi	15 3 dpi	16 4 dpi
	PB2	Q73K	2.3175	1.0337						2.9625		2.4862	2.6502					37.6417
		T215P					9.7403				9.4017		10.1695						4.0761
		E472K										2.2416		19.9313				7.2555
		L697R					5.9226	2.7495
	PB1	T749S			2.6018						4.1176	1.9856					4.8544
	PA	D55N	2.9821	3.5218	22.8365	7.6167	5.1613							3.2911		4.152
		E349G						5.8537		10.5159		6.5495		19.2913
		E617A	19.0476	7.2524	40	20.0456	6.7358	6.8182		6.0092			15.942						3.4682
		V618I	17.5	7.1038	43.6364	20.2273	6.5327	6.9124		5.3354			13.8408						3.3898
		L665V										1.3089	1.2463
		L683I	5.0909	7.5273			7.972	9.5719	17.0301			5.6361						1.9793	1.6731
	NS1	S135I						6.357	48.8485
	Genomic segment	Nucleotide substitution	Samples
			Inoculum	Vaccinated animals						Nonvaccinated animals
				1 BALF	1 Lung	2 Lung	4 3dpi	4 4dpi	4 5 dpi	9 Lung	9 2dpi	10 Lung	10 NT	10 2 dpi	11 2 dpi	12 3 dpi	13 3 dpi	15 3 dpi	16 4 dpi
	PB2	T1833C												18.7097				6.6202
	PB1	C2100T								1.9007		1.6247
	PA	T1833C								4.485									9.7561
		G1485A					11.5854	4.3568	5.6075
	HA	A1500G						7.9096	38.5714
	NA	A405G					17.5	20.5339
	NS	C154T		7.4316									6.7873
