# Supplementary material for: Evolution of Swine Influenza Virus H3N2 in Vaccinated and Nonvaccinated Pigs after Previous Natural H1N1 Infection
Source: Viruses. 2022 Sep 10;14(9):2008. doi: 10.3390/v14092008 (PMC9505157; doi:10.3390/v14092008)
Supplement: Supplementary file 1 [file viruses-14-02008-s001.zip › Supplementary Table S3.xlsx]

## Sheet: Hoja1
		Table S3. SIV H3N2 single nucleotide variants detected in all samples collected from vaccinated and nonvaccinated pigs.
Group	Pig ID	Sample	Sampling day	Gene	Deph of read	Nucleotide change		Alt. base count	Allele frequency	Aminoacidic change		Effect on variant
						ref. → alt.	position			ref. → alt.	position
Vaccinated animals	1	BALF	2 dpi	NS1	1534	C → T	154	114.001	7.4316	L → L	52	Synonymous
				M1	1804	A → G	652	74.0001	4.102	T → A	218	NonSynonymous
					1732	G → A	687	19	1.097	L → L	229	Synonymous
				HA	760	G → T	603	11.9996	1.5789	P → P	201	Synonymous
					646	A → G	1015	79	12.2291	I → V	339	NonSynonymous
					504	G → A	1596	32	6.3492	L → L	532	Synonymous
				PA	1079	G → A	163	38.0002	3.5218	D → N	55	NonSynonymous
					630	G → A	516	201	31.9048	K → K	172	Synonymous
					717	A → C	1850	51.9997	7.2524	E → A	617	NonSynonymous
					732	G → A	1852	51.9998	7.1038	V → I	618	NonSynonymous
					2750	C → A	2047	207.001	7.5273	L → I	683	NonSynonymous
				PB1	727	G → A	404	17.0002	2.3384	R → K	135	NonSynonymous
					842	T → C	2000	13.9999	1.6627	I → T	667	NonSynonymous
				PB1-F2	1009	A → C	154	25	2.4777	K → N	20	NonSynonymous
				PB2	1838	C → A	217	18.9994	1.0337	Q → K	73	NonSynonymous
					738	T → C	949	101	13.6856	L → L	317	Synonymous
		Lung	2 dpi	M1	452	G → A	257	13	2.8761	G → E	86	NonSynonymous
					404	G → T	316	12	2.9703	E → *	106	stop_gained
				M2	313	G → T	788	11.0001	3.5144	G → *	34	stop_gained
					294	G → T	811	11	3.7415	W → C	41	NonSynonymous
				NA	94	T → A	501	14	14.8936	F → L	167	NonSynonymous
					144	A → G	1209	15	10.4167	R → R	403	Synonymous
				HA	56	C → A	891	12	21.4286	C → *	297	stop_gained
					112	C → T	1400	35	31.25	T → I	467	NonSynonymous
					80	A → G	1514	20	25	N → S	505	NonSynonymous
				PA	416	G → A	163	94.9998	22.8365	D → N	55	NonSynonymous
					405	G → A	166	32.9998	8.1481	E → K	56	NonSynonymous
					55	A → C	1850	22	40	E → A	617	NonSynonymous
					55	G → A	1852	24	43.6364	V → I	618	NonSynonymous
					1171	G → T	2019	21.9996	1.8787	R → S	673	NonSynonymous
					1192	G → T	2036	22.9996	1.9295	G → V	679	NonSynonymous
					1253	C → A	2047	37.9997	3.0327	L → I	683	NonSynonymous
					1266	G → T	2052	27	2.1327	G → G	684	Synonymous
					1357	C → A	2080	30.0006	2.2108	L → M	694	NonSynonymous
					1342	G → T	2098	24.0003	1.7884	V → F	700	NonSynonymous
					1307	C → A	2104	24.0004	1.8363	L → I	702	NonSynonymous
					1321	G → T	2112	27.9999	2.1196	A → A	704	Synonymous
					1219	G → T	2140	26.0001	2.1329	A → S	714	NonSynonymous
					1186	G → T	2145	25.9995	2.1922	L → L	715	Synonymous
				PB1	1121	G → T	2215	22.9996	2.0517	E → *	739	stop_gained
					1065	G → T	2226	26.9999	2.5352	E → D	742	NonSynonymous
					884	A → T	2245	22.9999	2.6018	T → S	749	NonSynonymous
					608	T → G	231	15	2.4671	L → L	77	Synonymous
				PB2	561	G → A	247	15.9997	2.852	D → N	83	NonSynonymous
					694	G → T	2164	18.0003	2.5937	A → S	722	NonSynonymous
					672	G → T	2217	19.0001	2.8274	R → R	739	Synonymous
	2	Lung	2 dpi	NS1	668	A → G	129	70.9997	10.6287	L → L	43	Synonymous
					648	T → C	295	47.0001	7.2531	S → P	99	NonSynonymous
					673	G → T	404	96.0001	14.2645	S → I	135	NonSynonymous
					681	T → C	431	20.0003	2.9369	L → P	144	NonSynonymous
				M1	1160	G → A	324	38.0004	3.2759	T → T	108	Synonymous
					1366	T → C	440	35.9996	2.6354	V → A	147	NonSynonymous
					1380	T → C	540	23.0005	1.6667	V → V	180	Synonymous
					1266	A → G	602	14.9996	1.1848	E → G	201	NonSynonymous
					1289	G → A	610	184	14.2746	E → K	204	NonSynonymous
					1120	A → G	655	16.0003	1.4286	I → V	219	NonSynonymous
					1125	T → C	669	19.0001	1.6889	P → P	223	Synonymous
					935	A → G	730	13.9998	1.4973	M → V	244	NonSynonymous
				M2	968	A → G	713	31.0002	3.2025			splice_acceptor_variant&intron_variant
				PA	1221	G → A	163	92.9999	7.6167	D → N	55	NonSynonymous
					439	A → C	1850	88.0002	20.0456	E → A	617	NonSynonymous
					440	G → A	1852	89.0001	20.2273	V → I	618	NonSynonymous
					3078	G → A	2029	233.999	7.6023	E → K	677	NonSynonymous
				PB1	2509	A → G	2157	248	9.8844	V → V	719	Synonymous
					2079	T → C	2219	76.9999	3.7037	F → S	740	NonSynonymous
				PB2	1837	G → A	153	100.001	5.4437	M → I	51	NonSynonymous
					2352	A → G	189	47.9996	2.0408	I → M	63	NonSynonymous
	4	Nasal swab	3 dpi	NA	120	A → G	405	21	17.5	G → G	135	Synonymous
					159	G → A	907	16	10.0629	V → I	303	NonSynonymous
				PA	310	G → A	163	16	5.1613	D → N	55	NonSynonymous
					193	A → C	1850	13.0001	6.7358	E → A	617	NonSynonymous
					199	G → A	1852	13.0001	6.5327	V → I	618	NonSynonymous
					715	C → A	2047	56.9998	7.972	L → I	683	NonSynonymous
					164	G → A	1485	19.0001	11.5854	R → R	495	Synonymous
				PB1	272	C → T	190	34	12.5	P → S	64	NonSynonymous
					322	C → A	2034	13.0001	4.0373	S → R	678	NonSynonymous
				PB1-F2	244	A → C	138	11.9999	4.918	H → P	15	NonSynonymous
				PB2	154	A → C	643	15.0001	9.7403	T → P	215	NonSynonymous
					439	T → G	2090	26.0002	5.9226	L → R	697	NonSynonymous
		Nasal swab	4 dpi	NS1	818	A → T	403	52.0003	6.357	S → C	135	NonSynonymous
				M2	595	G → A	896	13.9998	2.3529	E → K	70	NonSynonymous
				NA	487	A → G	405	100	20.5339	G → G	135	Synonymous
					594	T → C	579	29.0003	4.8822	C → C	193	Synonymous
					527	G → A	937	93.0002	17.6471	G → S	313	NonSynonymous
				HA	177	A → G	1500	14	7.9096	G → G	500	Synonymous
				PA	167	A → G	992	13.9999	8.3832	N → S	331	NonSynonymous
					205	A → G	1046	12.0001	5.8537	E → G	349	NonSynonymous
					200	C → T	1050	10	5	N → N	350	Synonymous
					214	G → A	1485	12	5.6075	R → R	495	Synonymous
					220	A → C	1850	15	6.8182	E → A	617	NonSynonymous
					217	G → A	1852	14.9999	6.9124	V → I	618	NonSynonymous
					2079	C → A	2047	199	9.5719	L → I	683	NonSynonymous
				PB1	2051	T → G	2175	40.9995	1.999	D → E	725	NonSynonymous
				PB2	969	C → A	217	20.0002	2.064	Q → K	73	NonSynonymous
					982	T → G	2090	27.0001	2.7495	L → R	697	NonSynonymous
		Nasal swab	5 dpi	NS1	825	A → T	403	403	48.8485	S → C	135	NonSynonymous
				HA	99	T → A	1052	23	23.2323	I → K	351	NonSynonymous
					468	G → A	1196	12	2.5641	R → K	399	NonSynonymous
					350	A → G	1500	135	38.5714	G → G	500	Synonymous
				PA	514	T → C	1313	11.0001	2.1401	V → A	438	NonSynonymous
					482	G → A	1485	20.9998	4.3568	R → R	495	Synonymous
					1697	C → A	2047	289.001	17.0301	L → I	683	NonSynonymous
				PB1	910	T → G	2175	18.9999	2.0879	D → E	725	NonSynonymous
				PB2	637	T → C	163	26.9999	4.2386	Y → H	55	NonSynonymous
					420	A → G	1578	10.0002	2.381	K → K	526	Synonymous
					784	G → A	2193	13.0003	1.6582	V → V	731	Synonymous
Nonvaccinated animals	9	Nasal swab	2dpi	NS1	71	G → A	214	36	50.7042	G → R	72	NonSynonymous
				HA	63	G → A	715	19	30.1587	V → I	239	NonSynonymous
				PA	142	A → G	631	17	11.9718	M → V	211	NonSynonymous
				PB1	340	A → T	2245	13.9998	4.1176	T → S	749	NonSynonymous
				PB2	409	C → A	202	13.0001	3.1785	P → T	68	NonSynonymous
					117	A → C	643	11	9.4017	T → P	215	NonSynonymous
					323	A → G	2007	39	12.0743	G → G	669	Synonymous
		Lung	2dpi	NS1	591	T → A	410	17.0001	2.8765	V → D	137	NonSynonymous
					638	C → A	646	15	2.3511	P → T	216	NonSynonymous
				NA	381	C → A	269	10.9999	2.8871	P → Q	90	NonSynonymous
					550	C → A	1251	14.0003	2.5455	C → *	417	stop_gained
				NP	344	A → T	1078	10.0001	2.907	T → S	360	NonSynonymous
				HA	377	C → A	159	11.9999	3.183	T → T	53	Synonymous
					323	C → A	684	12.0001	3.7152	T → T	228	Synonymous
					466	G → A	1499	18.0002	3.8627	G → E	500	NonSynonymous
				PA	1276	A → T	155	20	1.5674	H → L	52	NonSynonymous
					306	C → A	649	14.0001	4.5752	Q → K	217	NonSynonymous
					515	G → A	1039	18.9999	3.6893	D → N	347	NonSynonymous
					504	A → G	1046	53.0001	10.5159	E → G	349	NonSynonymous
					602	T → C	1833	26.9997	4.485	F → F	611	Synonymous
					649	A → C	1850	38.9997	6.0092	E → A	617	NonSynonymous
					656	G → A	1852	35.0002	5.3354	V → I	618	NonSynonymous
					782	C → A	1859	20.9998	2.6854	P → H	620	NonSynonymous
					1872	C → A	1944	31.0003	1.656	S → R	648	NonSynonymous
					2219	G → T	1992	27.9993	1.2618	K → N	664	NonSynonymous
					2355	C → A	2047	68.9991	2.9299	L → I	683	NonSynonymous
					2211	G → T	2097	43.9989	1.99	W → C	699	NonSynonymous
					2142	G → T	2118	38.9994	1.8207	W → C	706	NonSynonymous
					1888	G → T	2136	30.0003	1.589	M → I	712	NonSynonymous
					1734	A → T	2142	24.0003	1.3841	A → A	714	Synonymous
				PB1	1251	G → T	2070	36.9996	2.9576	Q → H	690	NonSynonymous
					1894	C → T	2100	35.9993	1.9007	F → F	700	Synonymous
					2139	C → A	2135	23.9996	1.122	S → *	712	stop_gained
					2044	C → A	2166	29.9998	1.4677	A → A	722	Synonymous
					1243	G → T	2264	27.0004	2.1722	R → L	755	NonSynonymous
				PB2	1668	T → A	163	32.0006	1.9185	Y → N	55	NonSynonymous
					1654	C → A	217	48.9997	2.9625	Q → K	73	NonSynonymous
					1484	C → A	223	36.0004	2.4259	Q → K	75	NonSynonymous
					1377	C → A	257	21.0006	1.5251	S → *	86	stop_gained
					1266	T → G	266	25.9998	2.0537	V → G	89	NonSynonymous
					1275	G → T	271	22.0001	1.7255	V → L	91	NonSynonymous
					549	G → T	1219	12	2.1858	E → *	407	stop_gained
					576	C → A	1534	14.0003	2.4306	L → I	512	NonSynonymous
					1860	C → A	2089	26.9998	1.4516	L → I	697	NonSynonymous
					1474	G → T	2236	23.9997	1.6282	D → Y	746	NonSynonymous
	10	Lung	2dpi	NS1	354	T → A	332	12.9999	3.6723	V → E	111	NonSynonymous
				NS2	386	G → A	760	10.9998	2.8497	Q → Q	96	Synonymous
				NA	392	C → T	423	13.9999	3.5714	D → D	141	Synonymous
					455	C → A	471	21.0001	4.6154	T → T	157	Synonymous
					430	C → A	893	13.0002	3.0233	S → *	298	stop_gained
					443	G → T	992	12.9998	2.9345	G → V	331	NonSynonymous
					402	G → T	1173	16	3.9801	Q → H	391	NonSynonymous
				NP	325	C → A	201	13	4	V → V	67	Synonymous
					324	G → A	408	12.9999	4.0123	L → L	136	Synonymous
				HA	413	C → T	866	19.0001	4.6005	P → L	289	NonSynonymous
					336	A → T	1115	15	4.4643	Q → L	372	NonSynonymous
				PA	1350	G → A	163	22.9999	1.7037	D → N	55	NonSynonymous
					436	G → A	660	15.9999	3.6697	P → P	220	Synonymous
					626	A → G	1046	40.9999	6.5495	E → G	349	NonSynonymous
					617	G → T	1362	22.9999	3.7277	R → S	454	NonSynonymous
					627	G → T	1384	22.0002	3.5088	G → *	462	stop_gained
					718	C → A	1531	14.9997	2.0891	L → I	511	NonSynonymous
					643	A → C	1722	15.9998	2.4883	K → N	574	NonSynonymous
					2174	C → A	1955	25.001	1.15	S → Y	652	NonSynonymous
					2292	T → G	1993	30	1.3089	L → V	665	NonSynonymous
					2344	A → C	2038	35.0006	1.4932	T → P	680	NonSynonymous
					2413	C → A	2047	135.999	5.6361	L → I	683	NonSynonymous
					2412	G → T	2073	32	1.3267	E → D	691	NonSynonymous
				PB1	529	G → T	824	16.0001	3.0246	G → V	275	NonSynonymous
					666	T → G	1187	13.0003	1.952	L → R	396	NonSynonymous
					1908	C → T	2100	30.9993	1.6247	F → F	700	Synonymous
					2092	C → A	2165	40.999	1.9598	A → D	722	NonSynonymous
					2193	G → T	2202	28.0002	1.2768	R → S	734	NonSynonymous
					2000	G → T	2215	28	1.4	E → *	739	stop_gained
					1662	A → T	2245	33.0007	1.9856	T → S	749	NonSynonymous
					1202	G → T	2265	24.0003	1.9967	R → R	755	Synonymous
				PB2	1810	C → A	217	45.0002	2.4862	Q → K	73	NonSynonymous
					1541	C → A	257	26.9999	1.7521	S → *	86	stop_gained
					1496	T → G	266	26.9998	1.8048	V → G	89	NonSynonymous
					1451	G → T	273	29.9994	2.0675	V → V	91	Synonymous
					583	T → G	434	15	2.5729	V → G	145	NonSynonymous
					654	C → T	459	21.9999	3.3639	D → D	153	Synonymous
					687	T → C	700	13.9997	2.0378	L → L	234	Synonymous
					733	C → A	769	18.0003	2.4557	Q → K	257	NonSynonymous
					679	C → A	1109	21.0001	3.0928	A → E	370	NonSynonymous
					689	A → C	1111	28.0003	4.0639	T → P	371	NonSynonymous
					803	G → A	1414	18	2.2416	E → K	472	NonSynonymous
					839	C → A	1624	20.0001	2.3838	P → T	542	NonSynonymous
					833	C → A	1771	54.9997	6.6026	Q → K	591	NonSynonymous
					885	A → C	1915	17	1.9209	N → H	639	NonSynonymous
					964	C → A	1960	23.0001	2.3859	P → T	654	NonSynonymous
					1233	A → G	2037	50.0006	4.0552	P → P	679	Synonymous
					1726	T → G	2057	26.0005	1.5064	V → G	686	NonSynonymous
					1921	C → A	2083	28.9994	1.5096	L → I	695	NonSynonymous
					2021	C → A	2117	34.9997	1.7318	P → Q	706	NonSynonymous
					1709	A → C	2229	26.0007	1.5214	I → I	743	Synonymous
					1164	G → T	2269	24.0005	2.0619	A → S	757	NonSynonymous
		Nasal turbinate	2dpi	NS1	221	C → T	154	14.9999	6.7873	L → L	52	Synonymous
				M1	521	A → C	555	18	3.4549	T → T	185	Synonymous
				NA	261	A → G	986	48	18.3908	N → S	329	NonSynonymous
				HA	222	T → C	848	16	7.2072	V → A	283	NonSynonymous
				PA	276	A → C	1850	43.9999	15.942	E → A	617	NonSynonymous
					289	G → A	1852	39.9999	13.8408	V → I	618	NonSynonymous
					1685	T → G	1993	21.0002	1.2463	L → V	665	NonSynonymous
				PB1	82	C → A	416	13	15.8537	A → D	139	NonSynonymous
				PB2	1132	C → A	217	30.0003	2.6502	Q → K	73	NonSynonymous
					118	A → C	643	12	10.1695	T → P	215	NonSynonymous
					1157	T → G	2069	20.9995	1.815	V → G	690	NonSynonymous
		Nasal swab	2 dpi	NS1	1600	G → A	200	35	2.1875	R → H	67	Nonsynonymous
					2906	G → A	211	529	18.2037	E → K	71	Nonsynonymous
					1728	A → G	697	35.0006	2.0255	E → E	75	Synonymous
					1381	C → T	751	37.9996	2.7516	S → S	93	Synonymous
				NA	268	G → A	687	19.0001	7.0896	E → E	229	Synonymous
				HA	76	T → A	1052	28	36.8421	I → K	351	Nonsynonymous
					228	A → G	1090	12.0001	5.2632	N → D	364	Nonsynonymous
				PA	790	G → A	163	25.9997	3.2911	D → N	55	Nonsynonymous
					187	G → A	767	10	5.3476	R → K	256	Nonsynonymous
					254	A → G	1046	48.9999	19.2913	E → G	349	Nonsynonymous
				PB1	166	G → A	1056	31	18.6747	G → G	352	Synonymous
					237	C → T	1308	14.0001	5.9072	Y → Y	436	Synonymous
					1021	G → A	2232	48.0003	4.7013	M → I	744	Nonsynonymous
				PB2	819	C → A	242	63.9999	7.8144	T → K	81	Nonsynonymous
					291	G → A	1414	58.0001	19.9313	E → K	472	Nonsynonymous
					465	C → A	1695	87.0001	18.7097	S → S	565	Synonymous
	11	Nasal swab	2 dpi	M	2564	C → T	291	69.9998	2.7301	V → V	97	Synonymous
				NP	500	G → A	984	76	15.2	L → L	328	Synonymous
				HA	343	T → A	1052	40	11.6618	I → K	351	Nonsynonymous
					1054	A → G	1536	127	12.0493	V → V	512	Synonymous
					824	G → A	1636	11.9999	1.4563	V → I	546	Nonsynonymous
				PA	1198	G → A	163	41.0004	3.4224	D → N	55	Nonsynonymous
					964	T → C	330	12.9995	1.3485	Y → Y	110	Synonymous
					1063	G → A	426	16.9995	1.5992	K → K	142	Synonymous
					905	A → G	904	38	4.1989	I → V	302	Nonsynonymous
					1119	A → C	1850	18.9995	1.6979	E → A	617	Nonsynonymous
					1131	G → A	1852	18.9997	1.6799	V → I	618	Nonsynonymous
				PB1	1071	A → G	362	28.9995	2.7077	K → R	121	Nonsynonymous
					1156	G → T	1123	17.0001	1.4706	D → Y	375	Nonsynonymous
					1084	A → G	1159	11.9999	1.107	K → E	387	Nonsynonymous
					1015	G → A	1890	298	29.3596	P → P	630	Synonymous
				PB2	1116	A → G	255	83.0003	7.4373	G → G	85	Synonymous
					820	C → G	544	11.0003	1.3415	Q → E	182	Nonsynonymous
					1309	G → A	1803	61.9995	4.7364	Q → Q	601	Synonymous
	12	Nasal swab	3dpi	PA	289	G → A	163	11.9999	4.1522	D → N	55	NonSynonymous
					548	T → C	1957	18.0002	3.2847	S → P	653	NonSynonymous
	13	Nasal swab	3dpi	PB1	206	A → T	2245	10.0001	4.8544	T → S	749	NonSynonymous
				PB2	69	G → A	1019	27	39.1304	R → K	340	NonSynonymous
	15	Nasal swab	3dpi	NS2	624	A → T	709	12.9998	2.0833	L → L	79	Synonymous
				NA	209	C → T	134	11.0001	5.2632	P → L	45	NonSynonymous
				PA	198	G → A	1176	22	11.1111	Q → Q	392	Synonymous
					1162	C → A	2047	22.9995	1.9793	L → I	683	NonSynonymous
				PB2	441	C → A	217	166	37.6417	Q → K	73	NonSynonymous
					317	G → A	1414	22.9999	7.2555	E → K	472	NonSynonymous
					287	C → A	1695	19	6.6202	S → S	565	Synonymous
	16	Nasal swab	4dpi	M1	958	C → T	390	270	28.1837	L → L	130	Synonymous
				NA	457	G → A	1047	20.0001	4.3764	V → V	349	Synonymous
					356	A → G	1300	91	25.5618	T → A	434	NonSynonymous
				NP	323	A → G	585	17.0001	5.2632	R → R	195	Synonymous
					303	G → A	1086	91.9999	30.363	G → G	362	Synonymous
				PA	332	G → A	447	23	6.9277	S → S	149	Synonymous
					328	T → C	1833	32	9.7561	F → F	611	Synonymous
					346	A → C	1850	12	3.4682	E → A	617	NonSynonymous
					354	G → A	1852	11.9999	3.3898	V → I	618	NonSynonymous
					657	A → C	1977	26.0001	3.9574	S → S	659	Synonymous
					777	C → A	2047	13	1.6731	L → I	683	NonSynonymous
				PB2	368	A → C	643	15	4.0761	T → P	215	NonSynonymous
					415	G → A	873	47	11.3253	G → G	291	Synonymous
					372	A → G	1008	12	3.2258	S → S	336	Synonymous
					316	G → A	1084	12.9999	4.1139	E → K	362	NonSynonymous
