# Supplementary material for: Evolution of Swine Influenza Virus H3N2 in Vaccinated and Nonvaccinated Pigs after Previous Natural H1N1 Infection
Source: Viruses. 2022 Sep 10;14(9):2008. doi: 10.3390/v14092008 (PMC9505157; doi:10.3390/v14092008)
Supplement: Supplementary file 1 [file viruses-14-02008-s001.zip › Supplementary Table S4.xlsx]

## Sheet: Hoja1
HA amino acid percentage Identity
Strain	NCBI Accesion number	HA_H3N2In.	HA_H3N2_Vaccine	HA_H1N1_Vaccine	H1N1pdm
HA_H3N2In.	CCG47908.1	100.00	96.47	41.29	42.73
HA_H3N2_Vaccine	ACR39187.1	96.47	100.00	41.47	42.91
HA_H1N1_Vaccine	ACR39185.1	41.29	41.47	100.00	77.39
H1N1pdm	AYW00730.1	42.73	42.91	77.39	100.00
NA amino acid percentage Identity
Strain	Accesion number	NA_H3N2In.	NA_H3N2_Vaccine	NA_H1N1_Vaccine	NA_H1N1pdm
NA_H3N2In.	AFR76796.1	100.00	96.16	43.01	43.89
NA_H3N2_Vaccine	ACR39300.1	96.16	100.00	43.01	44.10
NA_H1N1_Vaccine	ACR39303.1	43.01	43.01	100.00	90.62
NA_H1N1pdm	AWK90877.1	43.89	44.10	90.62	100.00
Abbreviations: In. : Inoculum
